# Supplementary material for: Elevated plasma D-dimer levels in patients with anti-N-methyl-D-aspartate receptor encephalitis
Source: Front Neurol. 2022 Nov 15;13:1022785. doi: 10.3389/fneur.2022.1022785 (PMC9707621; doi:10.3389/fneur.2022.1022785)
Supplement: Supplementary Table 1 — Anti-NMDAR encephalitis_Data. [file Table_1.XLSX]

## Sheet: Sheet1
Name	Gender	Hospital stay（day）	ICU admission	Hypertension	Diabetes	Age at onset	Initial m-RS score	Decreased level of consciousness	Abnormal (psychiatric) behaviour	cognitive dysfunction	Seizures	Movement disorder	Speech dysfunction	Autonomic dysfunction	central hypoventilation	WBC	RBC	Haemoglobin	Platelet	Neutrophil	Lymphocyte	Monocytes	Eosinophils	Basophil	Calcium	CRP(mg/L)	PT	APTT	FIB	TT	D Dimer （mg/l）	MRI abnormality	First-line immunotherapy	Second-Line immunotherapy	Long-time immunotherapy	Discharge m-RS score
曹浩然	2	21	1	0	0	13	5	1	1	0	1	1	1	1	0	7.6	4.59	136	128	5.66	1.17	0.74	0.01	0.02	2.35	1.18	9.8	22.3	1.93	15.9	0.15	0	1	0		1
常见军	1	21	0	0	0	55	1	0	0	0	0	0	1	1	0	6.2	3.97	133	226	3.71	1.83	0.51	0.12	0.03	2.33	1.1	11.1	39.5	3.63	14.8	0.12	1	0	0		1
陈凯旋	2	10	1	0	0	13	5	1	1	1	1	1	1	1	1	10.9	4.24	116	110	10.27	0.4	0.22	0	0.01	1.89	9.08	11.4	28.2	1.58	18.1	0.8		1	0		5
陈晓燕	2	20	0	0	0	19	2	0	0	0	1	0	0	0	0	6.5	3.86	127	267	2.8	3.17	0.46	0.1	0.03	2.19		10.8	32.9	2.4	15.3	0.071	0	1	0		0
陈星星	1	18	1	0	0	12	3	0	1	0	1	0	0	0	0	5.6	5.02	152	455	3.16	1.48	0.46	0.41	0.08	2.52	0.17	12.21	32	3.18	13.6	0.07	0	1	0		1
程涛	1	22	0	0	0	21	2	0	1	1	0	0	0	0	0	4.7	4.69	148	191	2.58	1.79	0.24	0.08	0.02	2.28	0.1	9.8	21.4	1.09	20.5	0.4	0	1	0	1	1
褚乾乾	1	50	1	1	0	31	4	0	1	1	1	1	0	1	0	11.05	5.32	163.2	216	8.48	1.56	0.94	0.03	0.04	2.48	1.73	9.8	26.2	1.84	16.7	0.4	0	1	0		2
崔贺钦	1	25	0	0	0	17	2	0	0	1	0	0	1	0	0	8.8	4.8	142	198	7.26	1.02	0.43	0.08	0.01	2.39	0.21	11.4	30.8	3.35	13.7	0.05	1	1	0		0
崔彦霞	2	10	1	0	0	25	5	1	1	1	1	0	1	1	0	8.27	4.46	131	234	5.7	1.63	0.82	0.05	0.03	2.15	12.53	11.1	31.6	2.07	19.6	0.31	1	1	0		3
董钰	2	43	1	0	0	19	5	1	1	1	1	1	1	1	0	14.47	3.59	108.7	178	13.47	0.51	0.48	0.01	0	2.17	12	14.6	23	3.34	14.4	0.79	0	1	0		0
杜怡梦	2	26	0	0	0	14	4	0	0	0	0	1	1	1	0	8.16	4.62	135	258	4.9	2.51	0.5	0.22	0.03	2.37	0.7	10.1	25.9	2.49	16.9	0.44	1	1	0		2
方静	2	29	1	0	0	33	5	1	0	1	1	0	1	0	0	7.8	4.44	134	212	5.1	1.9	0.72	0.02	0.04	2.39		9.5	29.6	1.92	14.4	1.103	0	1	0		0
方以诺	2	26	1	0	0	13	4	1	1	0	1	0	1	0	0	17.9	4.57	127.1	239	15.88	1.49	0.48	0	0.05	2.3	1	12.1	27	2.79	13.9	0.13	0	1	0		4
冯爱	2	29	0	0	0	42	3	0	0	0	1	0	1	0	0	6.2	4.65	136	165	4.5	1	0.63	0.02	0.02	2.25	1.5	11.1	29.2	3.37	12.3	0.132	1	1	0		0
冯光齐	1	23	0	0	0	62	3	0	0	1	1	0	0	0	0	11.6	3.74	129	206	6.98	3.27	1.23	0.09	0.02	2.13		11	29.1	2.84	14.4	0.124	1	1	0		0
关红超	1	9	0	0	0	36	2	0	1	1	0	0	0	0	0	8.9	3.75	113	259	6.72	1.35	0.7	0.07	0.05	2.23	13.99	8.5	24.1	4.49	14.2	0.08	1	1	0		1
桂培华	2	55	1	0	0	29	5	1	1	0	1	1	0	0	0	19.65	3.56	112.9	265	18.25	0.83	0.57	0	0	2.18	13.4	12.6	23.4	3.61	13.5	0.35	1	1	0	1	3
郭瑾	2	88	1	0	0	36	2	1	0	0	1	1	0	1	1	8.7	4.39	129	364	6.15	1.84	0.52	0.15	0.03	2.23	1.8	10.6	29.3	3.41	13.2	0.07	0	1	0		2
郭新平	1	15	1	0	0	46	3	0	1	1	0	0	0	1	1	19.83	4.78	147	231	16.28	1.84	1.71	0	0	2.35	0.64	10.6	26.9	2.5	16.3	0.46		1	0		5
韩景于	1	24	0	0	0	31	3	0	0	0	0	1	1	0	0	7.7	4.73	154	238	4.2658	2.32	0.61	0.45	0.05	2.42	5	9.6	38.2	2.77	15.3	0.02	0	1	0		1
韩帅	1	16	1	0	0	27	4	1	1	0	1	1	1	0	0	9.18	4.18	141.8	127	8.18856	0.76	0.21	0.01	0.01	2.24	0.1	11.4	22.1	1.98	14.8	0.12	0	1	1		4
贺晶晶	2	21	0	0	0	18	2	0	0	1	1	0	0	0	0	4.95	3.38	109.2	278	3.27195	23.2	9.5	0.7	0.5	2.28	3.14	12	38	2.27	16.6	0.04	1	1	0		0
侯举哲	1	9	1	1	0	31	5	1	0	0	1	0	1	1	1	31.13	5.41	164.3	229	29.2311	0.59	1.31	0	0	1.9		11.3	25.7	3.75	13.8	0.54		1	0	1	1
胡绢	2	19	0	0	0	33	3	0	0	1	1	0	0	0	0	5.8	4.11	128	277	3.7004	1.24	0.62	0.17	0.07	2.24	1.05	11.1	27.6	2.58	15	0.038	1	1	0		2
胡俊江	1	22	0	0	0	50	4	1	1	1	0	0	1	0	0	7.13	3.5	113	200	3.13007	3.52	0.28	0.13	0.07	2.35	2.74	8	16.6	2.09	17.4	0.68	0	1	0		1
建楠楠	2	12	1	0	0	24	5	1	1	0	1	0	1	1	0	11.45	3.58	103.6	207	9.51495	1.13	0.8	0	0	2.13	5.5	10.1	24	3.06	18	2.43	1	1	0		5
雷建设	1	56	1	0	0	46	5	0	1	1	0	1	1	1	1	9.7	4.51	151	330	7.1392	1.6	0.92	0.01	0.01	2.42	2.48	10.1	33.4	2.48	13.3	0.143	1	1	1		1
李传贵	1	5	1	0	0	72	4	1	1	0	1	0	0	0	0	8.6	4.44	136	193	7.9636	0.3	0.36	0.01	0	2.42	2.98	11.1	34.2	2.33	13.1	0.479	1	1	0		1
李红宾	1	10	0	0	0	50	3	0	0	0	1	0	0	1	0	5.7	4.26	134	258	3.3516	1.73	0.52	0.07	0.03	2.3		10.9	32.9	3.46	13.6	0.25	0	1	0		1
李佳梦	2	28	1	0	0	21	4	1	1	1	1	0	1	1	0	6.99	4.09	124.9	310	5.05377	1.43	0.45	0.02	0.03	2.34	1.5	12.5	29.6	2.24	16.3	0.04	0	1	0	1	2
李俊杰	1	24	0	1	0	23	3	0	1	0	1	0	0	1	0	7.3	4.48	128	312	4.7085	1.8	0.58	0.15	0.05	2.3		11	27.5	3.56	13.7	0.21	0	1	0		1
李俊鹏	1	73	0	0	0	27	4	0	1	1	1	0	1	0	0	14.2	4.5	148	313	10.4512	2.63	0.74	0.28	0.1	2.55	3.93	10.2	25.7	5.97	12.2	0.938	1	1	0	1	2
李蒙佳	2	33	1	1	0	11	4	1	1	0	1	1	1	0	0	15.84	4.03	125	371	12.0226	3.01	0.7	0.08	0.03	2.39	0.68	10.5	25.9	4.1	12.5	0.12	0	1	0		5
李明远	1	25	0	0	0	6	3	0	1	0	1	1	1	1	0	15	4.51	127	317	9.855	3.5	1.61	0	0	2.17	0.5	11.6	38.6	1.97	15.5	0.045	0	1	0		1
李清群	1	18	0	1	1	70	4	0	1	0	0	0	1	0	0	5.37	3.82	128.3	125	3.9201	0.78	0.46	0.2	0.01	2.29	0.8	11.6	25.9	2.92	14.3	0.37	1	1	0		2
李素香	2	42	0	0	0	47	5	1	1	0	1	1	1	1	0	3.5	3.49	106	116	0.091	0.5	0.28	0.13	0.01	2.08	0.61	10	27.7	2.9	12.7	2.68	0	1	0		2
李熙	2	39	0	0	0	16	3	0	1	1	1	1	0	0	0	3.56	2.57	83	31	2.31756	0.99	6.3	0.2	0.5	2.45		10	23.1	2.33	15.1	0.22	0	1	0		1
李新薇	2	7	1	0	0	17	5	1	1	0	1	1	0	1	1	10.31	4.02	128.3	438	7.65002	2.05	0.58	0.02	0.01	2.23	1.5	11.3	28.9	2.45	14	0.13		1	0		5
李亚军	1	38	1	0	0	41	4	1	1	1	1	0	1	1	0	7.7	4.7	150	216	5.6133	1.5	0.43	0.12	0.04	2.23	1.1	10.6	31.5	3.78	13.7	0.575	0	1	0		5
李艺萱	2	21	1	0	0	2	4	0	1	1	1	1	1	0	0	7.4	4.26	108	348	3.4484	3.26	0.59	0.04	0.06	2.65	0.5	10.9	29.8	1.56	17.5	0.22	1	1	0		3
李园园	2	47	1	0	0	24	4	1	1	0	1	1	0	1	0	5.2	3.54	104	192	3.9572	0.7	0.53	0.03	0.02	2.26	23.75	8.9	34.6	3.78	11.6	0.216	0	1	0		2
刘春英	2	13	0	0	0	47	2	0	0	0	0	1	0	0	0	12.7	3.8	116	235	11.5316	1.12	0.05	0	0	2.3		10.4	27.9	2.09	17.5	0.07	0	1	0	1	0
刘富宇	1	26	1	0	0	12	4	1	1	1	0	0	1	1	0	6.69	4.43	128.5	202	4.03407	2.06	0.48	0.09	0.03	2.35	3.02	12	34	2.47	15.7	0.05	0	1	0		2
刘磊	1	19	0	0	0	22	3	0	1	1	0	1	1	0	0	6.7	4.63	151	185	3.6046	2.47	0.53	0.04	0.05	2.29	5	10.7	30.9	2.96	14.4	0.104	0	1	0		3
刘苗苗	2	53	0	0	0	19	3	0	1	1	1	1	0	0	0	16.4	4.02	121	231	13.12	2.1	1.1	0	0.03	2.26	13.05	10.1	30.9	3.17	13.2	0.009	0	1	0		1
刘昕熠	2	36	0	0	0	16	3	0	1	1	1	1	1	0	0	7.34	4.44	134	197	5.86466	1.04	0.41	0.01	0.01	2.35	3.14	11.3	31.9	3.33	13.2	0.02	1	1	0		2
刘银亮	1	14	1	0	0	14	4	0	1	0	1	1	1	0	0	12.3	4.23	131	190	7.8351	3.28	1.13	0	0.05	2.25	1.22	13.4	29.5	2.65	15.7	0.14	0	1	0		1
路晓娜	2	38	0	0	0	24	3	0	1	1	1	0	1	0	0	10.2	4.37	126	250	8.0682	1.7	0.39	0.05	0.02	2.27	0.6	11	31.2	2.15	15.2	0.105		1	0		2
吕宛真	2	27	1	0	0	10	4	1	1	0	1	1	0	0	0	11.66	4.88	143.5	319	8.44184	2.43	0.69	0.07	0.03	2.14	1.53	11.7	25.9	2.45	15.1	0.06	1	1	0		1
马若昊	1	52	1	0	0	18	3	1	1	1	1	1	1	1	0	11.9	5.76	177.8	302	7.5089	3.27	1.02	0.06	0.04	2.29	27.42	11.6	28.6	2.59	14.4	0.04	0	1	0		4
马瑀珩	1	91	1	0	0	1	5	1	0	1	1	1	1	1	0	6.97	4.65	100	363	2.46041	3.86	0.56	0.07	0.01	2.25	3.5	10.3	29.9	2.4	16	0.2	1	1	1		5
毛海凤	2	67	1	0	0	23	5	1	1	0	0	1	1	1	0	7.36	3.88	119.1	150	5.83648	0.61	0.88	0.02	0.01	2.1	178	14.3	35.1	5.97	12	0.57	1	1	0	1	4
孟彩红	2	16	1	0	0	28	5	1	1	1	0	0	1	1	0	13.4	4.11	118	334	10.9478	1.69	0.72	0	0.04	2.33	1.5	11	25.7	3.21	14.4	0.24	0	1	0		4
潘小毛	1	4	1	0	0	51	5	1	1	0	1	0	1	0	0	12.55	4.15	132.1	371	10.906	1.07	0.51	0.01	0.05	2.3	27.6	10.8	34.2	3.71	14.9	0.61	0	1	0		5
齐冰洁	2	40	1	0	0	8	4	1	1	1	1	0	1	0	0	6.7	4.73	130	279	4.7	1.3	0.54	0.01	0.07	2.23	0.9	12.1	27.5	2.85	14.3	0.171	0	1	0		3
邵长平	1	51	1	0	0	51	5	1	1	1	1	1	1	1	1	11.01	3.45	113	262	2.93	0.94	0.72	0	0.01	2.23	3.14	9.9	24.9	2.65	15.7	0.82	1	1	0		4
沈士平	1	36	0	0	0	24	4	1	0	1	1	1	0	0	0	4.7	4.48	135	154	3.8	0.5	0.24	0.07	0.01	2.26	1.5	11.3	40.8	2.44	16.7	2.69	1	1	1		1
宋更寅	1	12	1	0	0	70	5	1	0	1	0	1	0	0	0	9.4	3.74	111	284	7.79	0.67	0.64	0.16	0.14	2.17	3.75	10.6	28.2	3.03	12.8	0.24		1	0		3
苏倩倩	2	48	1	0	0	29	5	1	1	1	1	1	1	1	1	13.1	3.33	105	168	12.37	0.54	0.18	0.01	0	2.12	38.3	12.2	21	3.41	15.7	0.48	0	1	0		5
索颖峰	1	17	0	1	1	45	2	0	0	1	0	0	0	0	0	6.91	4.25	138.7	248	4.51	1.56	0.43	0.37	0.05	2.31	1.09	10.7	30.2	2.89	15.1	0.06	1	1	0	1	0
田娜娜	2	20	1	0	0	27	5	1	1	1	1	1	1	0	0	10.6	3.76	112	330	9.9	0.5	0.18	0.01	0.01	2.1	8.02	10.8	28.1	3.01	12.4	0.678	0	1	0		5
田新锋	1	17	0	0	0	37	2	0	1	1	0	0	0	0	0	8.9	4.03	128	175	5.89	2.18	0.78	0.03	0.02	2.26	4.6	11.1	30.8	3.79	12.1	0.19	0	1	0		1
仝玉恒	1	25	0	0	0	20	2	0	0	0	1	0	1	0	0	7.4	5.09	155	214	3.18	3.53	0.56	0.07	0.05	2.43		10.8	26.9	1.91	14.9	0.014	1	1	0		1
王保勤	2	21	0	0	0	48	3	0	0	0	0	0	1	0	0	5.4	3.94	100	322	3.6	1.4	0.36	0.05	0.02	2.26		12.4	52.7	1.99	13.9	0.144	1	1	0		1
王道永	1	29	1	0	0	28	4	1	1	0	1	0	0	0	0	6.6	3.8	125	181	5.2	0.6	0.37	0.48	0.01	2.21	1.5	9.4	25.6	2.97	13.1	0.08	0	1	0		1
王洪召	1	28	1	0	0	34	1	1	1	1	1	0	0	1	1	8.95	3.99	125.3	222	7.95	0.64	0.33	0	0.03	2.21	11.1	11	26.5	2.87	15.4	2.16	1	1	0		5
王勤立	1	17	1	0	0	53	4	1	1	1	0	1	1	0	0	3.91	3.58	119.8	204	2.54	0.89	0.43	0.04	0.01	2.3	3.1	11.1	30.9	2.68	15.7	0.43	1	1	0		4
王胜利	1	4	1	0	0	41	4	1	1	1	1	1	0	1	0	11.52	4.12	126	249	10.88	0.74	0.51	0.12	0.01	2.17	29.33	12.9	31.6	5.4	12.9	0.22	1	0	0		5
王一鸣	1	26	1	0	0	15	5	1	1	0	1	0	0	0	0	9.71	4.62	145.4	242	6.87	1.88	0.88	0.06	0.01	2.3	19.1	11.3	96	3.17	14	0.18		1	0		5
蔡宁丽	2	22	1	0	0	24	4	0	0	0	1	0	0	0	0	11.1	4.26	118	326	8.82	13.8	4.4	0.01	0.24	2.44	20.9	10.7	25.9	2.76	14.1	0.22	1	1	0		2
晁洁洁	2	17	0	0	0	17	3	0	0	0	1	0	0	0	0	3.93	3.57	107.6	145	1.7	1.81	0.34	0.06	0.03	2.27	0.13	11.6	28.5	1.76	17.1	0.02	0	1	0		0
陈通	1	36	1	0	0	19	3	0	1	0	0	1	1	0	0	6	4.8	145	218	3.6	1.5	0.77	0.04	0.04	2.44	0.12	8.6	34.7	2.19	12.7	0.063	0	1	0		3
段卜硕	1	23	0	0	0	15	2	0	0	0	0	0	1	0	0	7.58	4.8	137	308	4.75	2.34	0.47	0	0.02	2.28	0.34	11.3	29.9	1.71	19.3	0.26	0	1	0		0
郭林芳	2	58	0	0	0	31	2	0	0	0	0	0	1	0	0	6.6	4.34	129	333	4.3	1.7	0.48	0.06	0.05	2.43	1.1	11.2	32.4	3.75	13.1	0.128	1	1	0		0
郭妍昱	2	38	1	0	0	20	5	1	1	0	1	0	0	0	0	7.32	4	113.5	190	5.38	1.19	0.72	0.01	0.02	2.24	1.31	11	27.2	2.75	15	0.07	1	1	0	1	2
王园园	2	18	1	0	0	28	5	1	1	0	1	1	0	1	1	13.8	4.02	133	215	9.8	2.8	1.08	0.07	0.06	1.7	5.33	10.8	27	3.06	15.1	0.18		1	1		5
王振	1	31	0	0	0	22	3	0	1	1	1	1	1	0	0	11.9	5.03	146	308	8.7	2.2	0.83	0.06	0.06	2.52		10.1	21.5	2.45	16.8	0.27	0	1	1		1
王中朝	1	19	1	0	0	31	4	0	1	1	1	1	1	0	0	8.4	3.83	122	312	6.14	1.37	0.84	0.02	0.03	2.24	0.58	11.4	28.6	2.76	14.2	0.08		1	0		3
王孜娇	2	29	1	0	0	11	4	0	1	0	0	1	0	0	0	9.34	3.82	111.5	302	7.1	1.54	0.62	0.02	0.06	2.32	1	13	27.3	2.5	15.5	0.2	1	1	0		3
魏智杰	1	18	0	0	0	35	2	0	0	1	0	0	0	0	0	8.2	3.97	127	281	4.8	2.4	0.85	0.11	0.03	2.42		8.5	36.7	2.58	13.4	0.029		1	0		0
郝欣祎	2	26	1	0	0	16	3	0	1	0	1	0	0	0	0	7.8	4.35	131	194	6.98	0.69	0.12	0	0.01	2.46	1.5	10.2	27.8	2.37	16.7	0.077	0	1	0		1
李凤娟	2	17	1	0	0	19	5	1	1	0	1	0	0	1	1	12.3	4.2	122	191	9.9	1.51	0.84	0.02	0.02	2.18	8.36	12.3	24	2.64	15.9	0.82	0	1	0		5
李梓浩	1	23	1	0	0	1	3	0	1	0	1	0	0	0	0	6.1	4.29	109	222	1.62	3.17	1.06	0.18	0.07	2.42	0.5	11	32	18.2	18.2	0.11	1	1	0		2
刘彬	1	41	1	0	0	25	4	1	1	1	1	0	1	0	0	23.5	5.61	114	289	20.9	1.2	1.41	0.02	0	2.18	8.3	10.5	30.2	3.38	12.1	0.211	0	1	0		2
孟壮	1	42	1	0	0	21	5	1	1	0	1	1	1	1	1	12.5	5.6	168	367	11.3	0.73	0.47	0	0	2.63	2	12.4	25.9	3.56	13.3	0.59	0	1	0		5
王昆仑	2	50	1	0	0	37	5	1	1	0	1	1	1	0	0	8.5	3.92	121	251	7.13	0.67	0.57	0.1	0.03	1.92	0.37	10.6	22.5	2.82	15.4	0.53	1	1	0		5
王丽	2	37	0	0	0	14	4	0	1	0	0	1	1	0	0	7	4.94	133	238	4.4	2	0.64	0	0.04	2.33	2.2	10.7	39.4	2.04	14.9	0.03	0	1	0		5
王万勇	1	39	1	0	0	50	4	1	1	1	0	1	0	0	0	15.8	4.75	128	366	13.16	1.69	0.9	0.02	0.03	2.36	0.74	10.8	26.9	3.02	14.2	0.24	0	1	0		3
魏后文	1	11	0	0	0	49	2	0	0	1	1	0	0	0	0	10.9	4.55	138	245	8.2	1.5	0.82	0.37	0.03			8.9	32.1	5.6	10.7	0.485		1	0		2
魏刘坡	1	13	0	0	0	33	2	0	1	0	1	0	0	0	0	6.5	2.96	89	305	3.58	2.33	0.49	0.07	0.03	2.23		10.2	19.1	1.95	16.2	0.088	1	1	0		1
魏萧静	2	28	0	0	0	30	3	0	1	1	1	0	0	0	0	9.3	3.58	106	198	7.75	0.93	0.57	0.04	0.02	2.3		10.4	25.3	2.29	15.5	0.803	0	1	0	1	1
魏小丽	2	58	1	0	0	24	4	1	1	1	1	1	0	0	0	6.4	4.16	119	217	4.33	1.43	0.6	0.06	0.03	2.21	0.4	13.2	30.6	4.15	14.3	0.335		1	1		2
吴爱平	2	27	0	0	0	51	4	0	1	1	0	1	1	0	0	10.6	4.05	126	296	7.5	2.6	0.49	0.02	0.03	2.32	0.156	10.2	25	2.89	14.8	0.177	1	1	0		2
吴疆	1	26	0	0	1	23	2	0	0	0	0	1	1	0	0	11.9	4.14	129	296	9.3	2	0.48	0.07	0.02	2.44	6.23	11.5	26.8	3.94	16.9	0.14	0	1	0		1
姚兰芳	2	36	1	0	0	52	5	1	1	0	0	0	0	1	0	9.4	4.27	123	252	6.1	2.4	0.71	0.11	0.04	2.27		9.7	29.4	2.66	13.4	0.158	0	1	0		0
张立波	1	26	1	1	0	58	5	1	1	1	1	1	0	0	0	17.91	4.3	133.9	194	14.17	2.15	1.47	0.07	0.05	1.98	20.29	9.3	25.6	2.94	14.4	0.26	0	1	0		1
张明毅	1	18	0	0	0	31	2	0	1	1	1	0	1	0	0	9.6	4.99	154	171	7.4	1.4	0.74	0.12	0.03	2.35		11.9	22.5	2.94	18.5	0.27	0	1	0		1
张伟业	1	9	0	0	0	13	2	0	0	0	1	0	0	0	0	6.4	4.39	133	233	3.77	2.11	0.38	0.1	0.03	2.38		15.1	29.4	2	16.5	0.062	1	1	0		1
赵聪博	1	57	1	0	0	17	5	0	1	1	1	1	0	1	0	10	4.29	133	238	7.28	1.86	0.76	0.06	0.04	2.34	1.13	11	31.4	3.03	14.8	0.06	1	1	0		1
赵飞阳	1	88	1	0	0	25	3	0	1	1	1	0	0	1	1	6.8	4.79	140	240	4.7	1.5	0.6	0.03	0.02	2.29	4.45	10.1	36.9	3.21	11.9	0.098	1	1	0		3
赵俊杰	1	21	0	0	0	21	2	0	0	0	1	0	0	0	0	10.7	4.76	143.5	283	8.5	1.47	0.63	0.07	0.03	2.34	1.93	12.5	30.1	3.96	11.6	0.21	1	1	0		2
钟蕊	2	49	1	0	0	31	4	0	1	1	1	1	0	0	0	9.14	3.95	130.6	115	8.91	0.16	0.07	0	0	2.05	6.87	11.4	24.3	2.68	14.5	0.12	0		0		1
周宁	1	33	1	0	0	32	5	1	1	1	1	1	1	1	1	13.75	4.23	133	235	11.33	1.4	1.02	0	0	2.14	7.78	13.5	25.4	3.84	15.5	2.37	0	1	0		4
梅浩	1	98	1	0	0	17	5	1	1	1	0	0	0	1	0	11.9	4.2	119	148	10.3887	1.13	0.37	0	0.01	2.21	56.72	13.5	28.8	2.18	13.6	0.1	1	1	0		2
吴建军	1	43	1	1	0	42	3	0	1	0	0	0	0	0	0	7.9	4.86	89	525	5.2	2	0.6	0.08	0.06	1.09	15.39	10.8	31.3	3.92	12.9	0.11	1	1	0	1	2
吴永飞	1	14	0	0	0	35	3	0	0	0	0	0	1	0	0	8.41	4.58	137.6	307	5.16	2.34	0.68	0.21	0.02	2.36	0.84	9.7	26.5	2.42	14.6	0.1	1	1	0		1
夏趁	2	21	0	0	0	47	2	0	0	0	0	0	0	0	0	4.9	3.33	84	197	2.93	1.52	0.39	0.03	0.02	2.18	5	9.6	24.2	2.98	14.6	0.111		1	0		2
夏鹤鸣	1	57	1	0	0	8	5	1	1	1	0	1	0	1	0	14.7	4.42	125	419	10.8	3.1	0.74	0.01	0.03	2.53	0.5	11.6	45.2	1.7	22.4	0.12	1	1	0		1
谢婧雯	2	41	1	0	0	14	5	1	0	0	1	0	0	0	0	5.4	4.61	134	197	4.1	1	0.26	0	0.04	2.25	1.28	8.6	31.3	2.38	13.1	0.067	0	1	0		1
辛培	2	62	1	0	0	19	5	1	1	0	1	0	0	0	0	5.7	4.08	120	272	3.4	1.8	0.36	0.12	0.03	2.32	1.481	10.9	28.2	2.91	13.5	0.64		1	0		1
徐伟丽	2	49	0	0	0	19	2	0	1	1	0	0	0	0	0	6.6	3.99	126	201	3.55	2.53	0.42	0.07	0.03	2.35	5	11.4	27	2.05	16	0.06	0	1	0		2
闫坷	2	26	0	0	0	26	2	0	0	1	0	0	1	0	0	5.1	4.19	139	190	3.08	1.62	0.33	0.06	0.02	2.42	0.12	11.1	29.3	1.9	17.9	0.04	0	1	0		1
燕诗鹏	1	24	0	0	0	27	4	0	1	1	1	1	1	0	0	10.9	4.08	134	173	8.1	1.33	1.29	0.15	0.03	2.03	1.43	10.5	25.6	3.63	13	0.484	1	1	0		0
杨宏宇	1	32	1	0	0	16	5	1	1	0	1	1	0	1	0	9.5	4.83	138	227	7.3	1.4	0.7	0.02	0.02	2.42	0.45	10.4	36.3	2.76	13.7	0.082		1	0		2
杨会广	1	16	0	1	0	57	2	0	0	0	0	1	1	0	0	14.04	5.17	158	146	6.96	2.39	0.63	3.97	0.08	2.13	10.96	10.6	29.4	3.74	17.1	2.34	1	1	0		2
杨书田	1	9	1	0	0	34	5	1	1	0	1	0	0	0	0	6.23	5.09	147	242	4.41	1.22	0.49	0.07	0.04	2.33	6.57	10.6	42	3.17	12.4	0.09	0	1	0		1
杨天庆	1	7	0	0	0	47	1	0	0	0	0	1	0	0	0	8.4	5.37	166	372	6	1.4	0.7	0.34	0.01	2.46	0.88	10.1	29.4	2.71	13.4	0.092	1		0		5
杨文俭	1	19	0	1	0	50	3	0	0	0	0	0	0	0	0	6.64	4.6	146.2	217	4.42	1.57	0.58	0.06	0.01	2.23	0.01	11.1	28.1	3.16	13.4	0.07		1	0		1
杨玉涛	1	17	0	0	0	4	3	0	1	0	1	0	0	0	0	10	4.8	137	272		50.3	0.9	0.14	0.07	2.39	0.5	11.4	28.4	1.35	17.7	0.137	0	1	0		2
杨志豪	1	17	1	0	0	15	4	1	1	0	1	0	0	0	0	12.9	4.47	119	291	9.9	2.2	0.66	0.06	0.03	2.38	26.22	11.8	30.1	5.05	12.1	0.52		1	0
姚建民	1	35	1	1	0	49	3	0	1	0	0	0	1	0	0	9	4.59	141	170	5.6	2.5	0.4	0.42	0.05	2.24		11.4	28.7	2.56	14.6	0.069	0	1	0		2
尹二强	1	36	1	0	0	32	1	0	1	0	1	0	0	0	0	10.89	4.7	144.2	334	7.9	2	0.7	0.21	0.03	2.39	2.44	9.9	33	3.49	13.3	0.059	0		0		0
余凌云	2	39	0	0	0	16	4	1	1	0	1	0	0	0	0	6.6	4.67	137	172	4.6	1.6	0.34	0.02	0.03	2.31		11.8	32.2	3.17	14.4	0.047	1	1	0		1
张涵婷	2	33	1	0	0	14	3	1	1	1	1	1	0	0	0	9.4	4.08	119	277	6.56	2.26	0.51	0.04	0.04	2.38	1.27	11.6	29.4	2.78	14.2	0.12	1	1	0		1
张嘉皓	1	69	0	0	0	4	3	1	1	0	1	1	0	0	0	8.2	4.7	131	340	3.7	3.7	0.47	0.21	0.05	2.54		6.7	35	1.78	15.2	0.022	0	1	0		5
张建泳	1	57	1	0	0	15	5	1	1	1	1	1	0	0	0	7.3	4.5	139	228	4.56	1.9	0.77	0.05	0.03	2.37	1	13.7	30.9	1.96	16.2	0.06	0	1	0	1	1
张景航	1	10	1	0	0	8	3	0	1	0	1	0	0	0	0	5.9	4.05	117	307	3.68	1.66	0.5	0.04	0.02	2.3	0.5	11.5	25.9	2.1	16	0.04	0	1	0		4
张帅涛	1	60	1	0	0	17	5	1	1	0	1	0	1	0	0	20.1	5.1	156	367	17.1	1.2	1.71	0	0.02	2.42	15.4	12	26.6	2.45	13.5	0.56	0	1	0		1
张香芝	2	26	0	0	0	52	2	0	0	0	0	0	0	0	0	5.29	4.22	132	162	3.69	1.22	0.32	0.03	0.03	2.29	1	11.2	27.2	2.25	16	2.65		1	0		1
张煜晗	2	40	0	0	0	13	3	0	1	0	1	0	1	0	0	10.59	4.41	138	346	7.5	2.2	0.82	0	0.03	2.28		13.7	27.6	2.37	16.1	0.09	0	1	1		1
张云云	2	14	0	0	0	33	2	0	1	0	0	0	0	0	0	5.14	4.45	142	343	3.24	1.51	0.34	0.04	0.02	2.57	3.14	10.5	26.8	2.57	17.5	0.19	1	1	0		1
张志敏	2	33	1	0	0	22	3	1	1	0	1	0	1	0	0	8.52	4.25	121	376	6.62	1.3	0.52	0.03	0.06	2.3	0.29	12.3	27.5	2.09	15.2	0.2	0	1	0		2
赵贝贝	2	18	1	0	0	24	4	1	1	0	0	0	0	0	0	19.6	4.07	121	201	18.5	0.6	0.49	0	0	2.05	36.91	12.9	19	2.85	14.2	1.62	0	1	0		3
赵俊红	2	18	0	1	0	52	2	0	1	0	1	0	1	0	0	6.84	4.21	134.2	297	3.52	2.62	0.51	0.16	0.04	2.47	1.73	10.8	27.6	3.89	12.8	0.37	0	1	0		1
赵明	1	48	1	0	0	31	4	1	1	0	0	0	0	0	0	7.9	5.26	158	397	7.3	0.5	0.09	0	0.01	2.34	7.99	10.1	39.9	2.31	13.2	0.065	0	1	0		1
赵旋宇	1	24	1	0	0	16	2	0	1	1	0	0	1	1	0	15.38	5.1	150.4	452	13.2	1.4	0.78	0	0	2.55	0.85	10.8	29.2	3.52	14.2	0.09		1	0		1
朱春杰	2	49	1	0	0	22	4	1	1	1	1	0	0	0	0	8.2	4.05	129	164	5.5	2.2	0.48	0.02	0.05	2.21	1.2	10.7	27.8	2.9	21.5	0.48	1	1	0		1
朱留香	2	19	1	0	0	59	5	1	1	0	0	0	0	0	0	18.32	3.67	111.8	203	16.56	0.9	0.75	0.11	0	2.1	16.7	13	28.7	2.84	18.7	1.06		1	0		3
朱梦雨	1	40	1	0	1	24	4	1	1	0	1	0	0	0	0	9.33	5.03	157	230	6.12	2.37	0.76	0.06	0.03	2.45	5.18	10.8	25.9	4.41	13	0.16		1	0		3
朱兴	1	43	0	0	0	26	3	0	1	1	1	0	0	0	0	9.4	5.15	145	212	7.9	1	0.33	0.13	0.01	2.18	7.7	9.8	37.4	3.35	13.2	0.813	1	1	0		3
杨晓凯	1	25	0	0	0	19	3	1	1	0	1	0	0	0	0	7.6	4.81	145	264	5.6	1.4	0.43	0.09	0.08	2.46	1.5	12.4	31.1	2.77	15.2	0.042	1	1	0		3
张艳芹	2	18	0	0	0	43	2	0	1	0	1	0	0	0	0	8.4	4.56	117	309	6.79	1.1	0.46	0.02	0.03	2.26	5.505	12.1	33.8	3.97	13.6	0.275	1	1	0		1
朱战士	1	17	0	0	0	33	1	0	1	0	1	0	0	0	0	5.2	4.8	147	213	2.6	2.1	0.42	0.04	0.03	2.24	2.5	8.9	39.5	2.51	13.5	0.023	1	1	0		0
赵康利	1	17	0	0	0	29	3	0	1	1	1	0	1	0	0	4.77	4.06	136.7	143	2.59	1.58	0.47	0.1	0.02	2.43		10.8	30.4	1.75	17.6	0.03	0	1	0		1
白明伟	1	15	0	0	0	40	2	0	0	1	1	0	0	0	0	6.2	4.78	147	140	3.5	1.8	0.47	0.36	0.04	2.45		9.5	2.9	3.19	13.6	0.043	1	1	0	1	1
卞莉	2	211	1	0	0	32	5	1	1	1	0	1	1	1	0	6.4	3.7	118	133	4.54	1.42	0.4	0.01	0.03	2.11	0.26	12.7	30.6	2.09	16.1	0.32	1	1	0		1
陈毛薄	1	43	1	0	0	31	4	1	1	0	0	0	0	0	0	11.7	5.59	170	241	10.5	0.3	0.88	0	0	2.43	4.93	11.4	30.2	3.22	17.8	0.05	1	1	0		4
高阳	1	34	0	0	0	25	5	1	1	1	1	0	1	0	0	15.79	5.07	146	286	13.74	1.48	0.43	0.13	0.02	2.35		14.3	28.5	3.16	13.2	0.12	0	1	0		1
侯媛睿	2	209	0	0	0	14	3	0	1	1	0	0	0	0	0	5.8	4.07	113	233	3.63	1.56	0.54	0.06	0.01		0	10.1	29	2.22	17.1	0.07	0	1	0	1	2
李宇慧	2	39	0	0	0	14	3	0	1	1	0	0	1	0	0	5.3	3.72	108	243	3.4	1.5	0.38	0	0.01	2.14	0.06	10.6	26.6	2.25	15.5	0.08	0	1	0		0
刘文杰	1	35	1	1	0	44	2	0	1	0	1	0	0	1	1	9.4	4.69	138	304	6.9	2	0.51	0.02	0.02	2.28	100	10.6	29.6	3.49	12.4	0.04	0	1	1		1
马宇佳	2	29	0	0	0	10	4	0	1	0	1	1	0	0	0	18.4	4.28	127	438	14.63	2.76	0.92	0.04	0.06	2.17	0.4	12.1	27	2.78	14.4	0.09	0	1	0		5
申明荣	2	42	0	0	0	47	4	1	1	0	0	0	1	1	0	19.3	4.59	134	298	16.7	1.6	0.95	0	0.02	2.53	27.01	9.6	23.2	4.06	18.9	0.34	0	1	0		0
苏毓俊	2	71	0	0	0	28	2	1	0	0	1	0	0	1	1	10.3	4.49	137	326	8.15	1.45	0.64	0.03	0.03	2.47	0.71	11.2	34	3.93	14.6	0.16	1	1	0		2
王梦晓	2	24	0	0	0	21	3	0	1	0	0	0	0	0	0	8.39	4.52	129	319	5.5	2.2	0.62	0.04	0.03	2.35	0.5	11.4	25.5	0.2	15.8	0.09	0	1	0		5
魏凌枫	1	19	0	0	0	16	3	0	1	1	0	0	1	1	0	5.1	4.49	142	185	3.67	1.09	0.3	0.01	0.03	2.3		12	31.2	2.53	14.9	0.038	0	1	0		0
杨笑楠	2	58	1	0	0	14	5	1	1	1	1	0	0	0	0	12.9	4.53	134	476	10.73	1.46	0.61	0.04	0.06	2.37	1.5	12.1	31.6	4.06	14.3	0.11	1	1	0	1	1
张秋良	1	25	0	0	0	47	3	0	1	1	0	0	1	1	0	12	4.11	125	248	10	1.5	0.34	0.08	0.02	2.34	16.87	10.5	34.7	3.82	11.3	0.291	1	1	0		3
张文书	1	14	1	1	0	41	5	0	1	1	1	1	1	1	0	6.3	4.15	125	182	4.33	1.68	0.26	0.01	0.03	2.17	5.71	12.1	31.4	2.77	15.3	0.08		1	0		2
郑絮媛	2	17	1	0	0	4	4	0	0	0	0	1	0	0	0	8.54	4.24	119	363	4.08	3.81	0.51	0.1	0.03	2.51	7.52	8.6	18.1	2.87	13.7	0.15	0	1	0		5
金乐鑫	2	54	1	0	0	9	5	1	1	0	1	1	0	1	0	10.6	4.86	137	230	8.9252	0.91	0.58	0.16	0.02	2.3	0.5	11.1	28.1	2.08	16.4	0.09	1	1	0		0
																																				1
