# Supplementary material for: Elevated plasma D-dimer levels in patients with anti-N-methyl-D-aspartate receptor encephalitis
Source: Front Neurol. 2022 Nov 15;13:1022785. doi: 10.3389/fneur.2022.1022785 (PMC9707621; doi:10.3389/fneur.2022.1022785)
Supplement: Supplementary Table 2 — Healthy individuals_Date. [file Table_2.XLSX]

## Sheet: Sheet1
Name	Gender	Age	Hypertension	Diabetes	PT	APTT	FIB	TT	D Dimer mg/l	WBC	RBC	Haemoglobin	Platelet	Neutrophil	Lymphocyte	Monocytes	Eosinophils	Basophil
王梓睿	1	1	0	0	10.9	33	2.23	16.1	0.06	9.16	4.67	118	336	1.34	6.67	0.77	0.35	0.04
李全鑫	1	1	0	0	9.5	26	1.54	18.4	0.07	9.8	4.95	121	346	1.82	7	0.51	0.41	0.06
杨清如	2	2	0	0	11.6	36.2	2.37	16.8	0.07	6.58	4.69	138	287	1.54	4.42	0.45	0.15	0.02
万晨泽	1	3	0	0	11	33.1	2.24	16.5	0.08	8.09	4.58	130	341	2.89	4.28	0.42	0.44	0.06
韩辰	1	5	0	0	10.6	25.9	2.8	17.3	0.09	10.8	4.32	120	564	5.17	4.65	0.77	0.14	0.06
邓悦涵	2	5	0	0	13.7	37.7	3.18	15.9	0.06	5.3	4.44	123	174	2.24	2.38	0.63	0.03	0.01
温释程	1	6	0	0	10.9	32.6	2.02	16.5	0.05	5.8	4.83	127.8	315	1.85	3.4	0.38	0.13	0.03
曹梓月	2	6	0	0	10.1	42.5	2.61	17	0.05	7.97	4.7	133.8	353	2.87	4.46	0.4	0.21	0.04
王若铭	1	8	0	0	10.9	30	2.23	16.2	0.04	4.9	4.93	138	378	1.85	2.53	0.36	0.14	0.02
霍津贤	2	9	0	0	9.8	27.5	2.31	16.6	0.05	6.11	3.8	115	392	2.92	2.44	0.44	0.29	0.01
钱君硕	1	10	0	0	12.1	36.4	2.16	17.1	0.08	5.1	4.35	133	190	2.51	2.11	0.41	0.06	0.02
张艺婕	2	10	0	0	10.5	36.4	2.9	15.3	0.05	5.9	4.09	117	274	3.35	2.05	0.32	0.15	0.03
闵宁瑶	2	10	0	0	9.5	33.5	3.06	14.4	0.04	6.58	4.87	136	268	2.8	3.15	0.43	0.16	0.05
牛勇先	1	11	0	0	11.3	34.5	2.73	14.9	0.027	7.5	4.66	108	410	4.64	2.22	0.36	0.2	0.08
李若晗	2	11	0	0	11.1	29.7	2.28	15.8	0.04	5.3	4.46	127	264	2.24	2.5	0.46	0.08	0.03
张莜琳	2	12	0	0	10.2	26.6	2.73	14	0.06	6.97	4.77	146	258	3.1	3.27	0.38	0.2	0.01
李奥	1	12	0	0	7.8	34.4	2.03	16	0.03	7.8	5.16	149	242	3.92	3.14	0.51	0.21	0.02
李天祥	1	12	0	0	11	34.1	1.92	17.5	0.06	5.47	5.06	146	247	2.26	2.62	0.36	0.21	0.02
胡新月	2	12	0	0	11.1	35.9	3.02	13.3	0.095	5.2	3.91	120	187	2.7	1.8	0.4	0.27	0
陈晨	1	12	0	0	10	22.7	2.16	15.8	0.08	6.58	4.54	136	420	3.3	2.57	0.47	0.17	0.07
张涵	1	13	0	0	9.9	31	2.67	16.4	0.16	4.3	4.67	145	211	2.31	1.64	0.25	0.07	0.02
张思远	2	13	0	0	10.5	28.4	2.96	14.8	0.07	5.5	4.4	128	235	2.9	1.97	0.42	0.17	0.03
姚贝宁	1	13	0	0	11.6	35	3.74	13.4	0.08	6.8	5.08	136	227	4	2.1	0.49	0.18	0.05
王怡彤	2	13	0	0	11.4	32.3	2.08	16.1	0.02	6.18	4.1	118.8	294	3.15	2.32	0.61	0.1	0.01
马露青	2	14	0	0	10.7	30.1	3.39	13.4	0.05	10.07	4.7	139	477	6.42	2.9	0.46	0.25	0.03
王艳婷	2	14	0	0	10.9	28.5	2.36	16.1	0.01	7.95	4.4	138	282	4.19	3.2	0.47	0.08	0.02
崔子怡	2	14	0	0	9.8	33.5	3.28	14	0.051	4.8	4.76	135	208	3.01	0.36	1.35	0.05	0.03
曹苑	2	14	0	0	11	37.3	3.2	14.2	0.045	4.5	4.49	122	200	2.16	2	0.24	0.05	0.05
张睿洁	2	14	0	0	11	29.6	2.2	15.4	0.08	5.3	4.29	121	217	1.98	2.81	0.38	0.11	0.03
姚婉晴	2	13	0	0	10	32.1	2.54	14.5	0.12	4.15	4.21	127	274	1.99	1.8	0.26	0.08	0.02
李相雨	2	15	0	0	10.1	32.8	2.21	15.5	0.09	7.8	4.45	134	361	4	2.91	0.55	0.27	0.07
张喆	1	15	0	0	10.1	30.8	2.82	14.1	0.06	4.4	5.49	162	246	1.86	1.72	0.68	0.11	0.03
李相雨	2	15	0	0	10.1	32.8	2.21	15.5	0.09	7.8	4.45	134	361	4	2.91	0.55	0.27	0.07
李宇浩	1	15	0	0	12.7	31.8	1.72	16.5	0.06	6.24	5.07	145.7	246	3.44	2.17	0.39	0.14	0.09
汪涵宇	2	15	0	0	11.7	32.5	3.18	14	0.07	5.54	4.1	126.2	310	3.69	1.42	0.32	0.05	0.06
季孟鑫	1	16	0	0	10.7	30.5	2.4	13.6	0.098	7.2	5.21	169	312	4.18	2.42	0.47	0.09	0.05
张睿哲	2	16	0	0	10.7	35.5	2.77	14	0.074	6.5	4.31	125	214	2	4.1	0.34	0.1	0.65
秦梦园	2	16	0	0	10.9	28.9	3.12	14.9	0.04	7.73	3.8	114.7	147	4.53	2.69	0.4	0.07	0.04
鲁盛	1	16	0	0	12.9	35.8	2.11	16.1	0.01	4	5.5	151	199	2.16	1.38	0.37	0.06	0.02
王恩	2	16	0	0	10.1	29.5	2.48	16.7	0.04	4.61	3.77	109	159	2.07	2.13	0.28	0.1	0.03
张豪洋	1	16	0	0	11.9	30.9	1.83	16.5	0.02	4.99	4.97	158	186	2.94	1.56	0.33	0.14	0.01
黄美玉	2	17	0	0	10.1	25.2	1.65	16.9	0.02	4.9	4.52	138	147	2.64	1.67	0.54	0.03	0.02
李一爽	1	17	0	0	10.9	36.7	1.95	16.1	0.01	6.9	4.26	138	205	3.71	2.23	0.68	0.27	0.02
尚凯伟	1	17	0	0	11.8	35.1	2.32	15.3	0.04	5.58	5.03	144.3	156	3.37	1.76	0.37	0.06	0.02
张嘉熙	1	17	0	0	10	33.4	2.03	13.8	0.05	4.3	4.73	148	210	1.95	1.66	0.38	0.25	0.07
刘佳	1	17	0	0	11.2	31.1	2.12	15.3	0.02	7.9	5.86	118.7	172	5.16	2.09	0.47	0.15	0.03
刘会铭	2	18	0	0	11.5	33.3	2.5	13.6	0.04	7.79	4.58	125.7	266	4.08	2.66	0.83	0.18	0.04
高银平	2	18	0	0	12.2	35.4	2.07	15	0.042	6	3.63	121	295	3.3	2.1	0.45	0.08	0
祝豆豆	1	18	0	0	11.6	33.5	1.67	18.3	0.03	4.58	4.65	143	210	2.56	1.62	0.34	0.04	0.02
范冰	2	19	0	0	10.1011	32.1	3.1	13.6	0.15	4.8	4.32	141	158	2.58	1.74	0.25	0.21	0.02
王浩天	1	19	0	0	12.6	37.6	2.05	14.6	0.025	5.1	4.37	143	206	2.6	1.9	0.54	0.04	0
张沙沙	2	19	0	0	12.6	38.8	2.15	14.1	0.09	4.57	3.82	114.1	170	2.21	1.77	0.46	0.12	0
孙笑	2	19	0	0	11.4	36.5	2.43	14.6	0.04	5.79	4.39	138	275	4.03	1.38	0.32	0.02	0.04
刘雪茹	2	19	0	0	12	34.5	2	16.6	0.01	6.61	3.89	98	232	3.63	2.2	0.56	0.17	0.05
王葆莹	1	20	0	0	11.6	35.1	2.44	15.3	0.03	4.87	4.77	151	302	2.55	1.97	0.22	0.12	0.01
凡正新	1	20	0	0	9	37.2	2.15	14.8	0.069	5.7	4.58	135	191	3.1	2	0.46	0.07	0.02
左艳	2	20	0	0	11.8	34.3	2.2	16	0.036	6.6	4.15	122	176	2.7	3.1	0.5	0.15	0.07
乔旭喆	2	20	0	0	10	30.5	2.43	15.4	0.04	5.34	4.37	131.8	207	3.79	0.73	0.7	0.11	0.01
侯五齐	2	21	0	0	12.5	29.8	2.03	16.2	0.05	3.62	3.94	93	314	1.97	1.32	0.22	0.06	0.05
王琳	1	21	0	0	11.6	34.6	2.99	12.9	0.01	6.78	5.34	157.8	361	4.29	1.84	0.54	0.07	0.03
毛煜	2	21	0	0	11.1	35.3	2.08	15.7	0.03	5.86	4.33	135.3	310	2.94	2.45	0.38	0.07	0.02
李彦辉	1	21	0	0	10.2	36.7	2.89	14.4	0.01	4.4	5.19	156.9	276	2.02	1.98	0.33	0.07	0.01
张瑞星	1	21	0	0	11	32.5	2.14	15.5	0.05	6.61	4.73	144.4	239	3.45	2.19	0.74	0.17	0.05
韩婷婷	2	22	0	0	11.5	29.5	1.68	17.1	0.11	5.5	3.86	118	160	2.81	1.97	0.59	0.09	0.04
贾兴涛	1	22	0	0	10.6	32.1	3.28	13.1	0.04	8.13	4.94	149.8	354	4.76	2.58	0.63	0.12	0.03
邢云青	2	22	0	0	11.6	33.4	2.15	17.3	0.06	6.41	3.95	123.6	329	3.04	2.81	0.4	0.12	0.04
杨静	2	22	0	0	10.7	30.6	2.6	17	0.03	5.23	3.75	114.5	153	2.59	2.31	0.25	0.05	0.03
郜迎松	1	23	0	0	11.6	31.2	1.8	17.5	0.096	5.5	5.09	149	141	2.52	2.12	0.6	0.17	0.07
张永胜	1	23	0	0	9.9	26.7	2.53	14.8	0.03	8.19	5.12	146.2	305	4.59	2.91	0.63	0.04	0.02
宋子瑶	2	23	0	0	11.4	31.1	2.05	15.9	0.05	5.29	3.73	106.1	228	2.64	2.05	0.5	0.07	0.03
王蒙丹	2	24	0	0	10.1	28.8	3.1	15.3	0.036	7	3.85	109	260	4.53	1.93	0.43	0.09	0.02
谢之龙	1	24	0	0	10.7	30.5	2.75	14.7	0.042	6.3	4.91	152	316	2.75	2.72	0.59	0.19	0.05
谢斌	1	24	0	0	10.4	36	2.48	14.1	0.05	5.42	5.46	153.7	207	3.45	1.4	0.35	0.17	0.5
陈玉婷	2	24	0	0	11.4	33.5	2.55	14.6	0.01	4.9	4.17	124.8	177	2.73	1.7	0.35	0.1	0.02
吴燕燕	2	24	0	0	9.6	30	2.97	14.4	0.04	8.74	3.78	119.4	328	5.08	3.01	0.57	0.05	0.03
孙倩倩	2	24	0	0	10.4	31.1	1.89	16.9	0.12	5.14	4.55	132	257	2.79	1.77	0.46	0.1	0.02
于亚君	2	24	0	0	12.6	38.8	2.26	13.5	0.06	6.78	4.29	124.5	318	4.6	1.65	0.43	0.06	0.04
杨至颖	2	24	0	0	11.8	32	2.03	15.7	0.09	4.28	3.73	110	283	2.53	1.38	0.13	0.2	0.04
宋华君	1	25	0	0	10.9	42.9	1.95	19	0.08	6.8	4.8	143	210	3.5	2.3	0.68	0.26	0.07
高笠	1	25	0	0	11.8	30.4	1.98	14.8	0.026	4.4	4.76	142	226	2.78	1.25	0.32	0.03	0.02
夏聘婷	2	25	0	0	11.6	32.6	1.98	17	0.09	5.8	3.96	123	161	2.47	2.7	0.24	0.33	0.06
程帆	1	25	1	0	10	33.6	3.39	13.8	0.03	6.9	4.91	152	189	4.49	1.45	0.75	0.19	0.03
马盼盼	2	25	0	0	11.7	34.1	2.87	14.6	0.04	5.51	4.51	129	336	2.8	2.14	0.3	0.2	0.07
马翊豪	1	26	0	0	10.4	40.9	2.43	13.6	0.01	7.5	5.16	167	208	4.73	1.95	0.44	0.34	0.34
訾冰玉	2	26	0	0	10	33.6	2.56	15.1	0.131	7	4.5	132	222	3.4	2.9	0.5	0.14	0.03
李贝贝	2	26	0	0	9.9	30.6	3.06	14.8	0.14	7.7	4.44	140	334	4.92	2.37	0.34	0.05	0.02
汤森森	2	27	0	0	11.3	31.9	2.2	15.4	0.066	4.4	4.13	119	239	2.82	1.14	0.39	0.03	0.02
王艳蕊	2	27	0	0	10.2	24.2	2.73	15.4	0.037	5.2	4.46	136	215	3.04	1.78	0.28	0.06	0.04
刘曼	2	27	0	0	10.3	32.8	3.37	15	0.09	5.1	4.29	123	227	2.78	1.63	0.36	0.3	0.03
沈亚楠	2	27	0	0	9.6	28.6	2.77	14.5	0.052	4.5	3.71	107	276	1.9	2.3	0.025	0.02	0.02
王文涛	1	27	0	0	11.2	35	2.37	14.7	0.009	5.4	4.47	153	273	2.33	2.22	0.52	0.28	0.04
占林娜	2	27	0	0	10.1	26.6	2.17	16.6	0.08	6.2	3.86	126	235	2.46	2.91	0.8	0.01	0.02
李晓含	2	27	0	0	10	31.8	2.78	14.4	0.09	6.6	4.1	125	254	4.67	1.47	0.31	0.12	0.03
张胜超	1	28	0	0	10.5	34.3	2.34	15.4	0.04	9.6	5.33	153	230	5.86	2.27	0.99	0.42	0.07
李杰	1	28	0	0	10.1	35.6	2.25	15.4	0.01	6.6	5.31	159	223	3.71	2.3	0.48	0.07	0.05
李群喜	2	28	0	0	10.7	38.9	2.61	15	0.038	4.3	4.28	128	238	1.8	2.1	0.4	0.11	0.02
韩欢欢	2	28	0	0	10.8	30.8	1.91	17.2	0.065	6.4	3.98	120	173	2.9	3	0.38	0.1	0.04
刘艳平	2	28	0	0	10	32.5	2.48	15.3	0.067	4.9	4.79	144	246	2.29	2.05	0.42	0.11	0.03
王杰华	2	28	0	0	10.8	30.3	2.84	14.6	0.175	4.6	4.02	122	349	2.67	1.48	0.41	0.03	0.03
黄明明	1	28	0	0	10.9	26.1	2.27	14.3	0.04	6.2	4.96	157	225	3.39	2.1	0.56	0.11	0.04
买亚雷	1	28	0	0	12.2	35.9	1.77	13.5	0.05	6	4.64	138	135	3.1	2.3	0.49	0.05	0.03
卢亚琼	1	28	0	0	11.4	33.9	1.88	17.5	0.037	6.3	4.09	131	318	2.67	3.13	0.41	0.06	0.03
边新亮	1	28	0	0	9.6	29.5	3.17	13	0.04	10.8	4.72	154	238	5.65	4.2	0.65	0.25	0.05
苏朝鹤	1	29	0	0	10.3	30.4	2.52	14.1	0.063	6.5	4.34	142	163	3.7	2.2	0.4	0.18	0.03
童春云	2	29	0	0	9.2	29.1	1.98	16.6	0.038	4.2	3.78	120	207	1.81	1.9	0.34	0.13	0.02
姬瑞华	2	29	0	0	10.2	32.5	1.76	17.1	0.01	6	4.59	140	379	3.1	2.56	0.29	0.03	0.02
陆斌	1	29	0	0	10.3	30.2	3.22	14.7	0.217	6.8	4.9	141	140	4.7	1.4	0.6	0.09	0.01
苏朝鹤	1	29	0	0	10.3	30.4	2.52	14.1	0.063	6.5	4.34	142	163	3.7	2.2	0.4	0.18	0.03
司得利	2	30	0	0	9.5	29.5	2.76	15.9	0.05	8.54	3.82	119	244	4.72	3.24	0.34	0.22	0.02
张琳	1	30	0	0	9.8	38	2.9	12.8	0.05	6.9	4.35	136	196	4.5	1.6	0.52	0.17	0.03
姚卿卿	1	30	0	0	10.3	28.2	2.51	14.9	0.007	6.5	6.03	161	248	3.9	2.1	0.3	0.12	0.05
刘沙沙	2	30	0	0	11.5	31.5	2.17	15.9	0.005	5.9	4.22	122	169	3.3	1.8	0.4	0.31	0.02
张琳	1	30	0	0	9.8	38	2.9	12.8	0.05	6.9	4.35	136	196	4.5	1.6	0.52	0.17	0.03
季艳娜	2	31	0	0	10.3	27.6	2.88	14.1	0.07	4	4.19	121	155	2.47	1.16	0.32	0.04	0.02
崔书豪	1	31	0	0	10.5	34.5	2.37	18.2	0.03	5.31	4.47	135	214	2.3	2.6	0.37	0.03	0.02
张永杰	1	31	1	0	10.8	33.7	3.48	12.5	0.04	7.36	5.39	166	227	5.65	1.27	0.38	0.03	0.04
王墨	1	31	0	0	8.8	40.5	2.64	12.6	0.033	5.5	4.81	137	234	3.1	1.8	0.37	0.19	0.03
王自行	1	32	1	0	9.3	33.6	3.03	14.4	0.03	6.3	4.85	148	285	3.89	1.93	0.4	0.06	0.02
刘曜磊	1	32	0	0	11	33.8	2.71	13.1	0.127	7.2	5.66	167	190	3.7	2.8	0.66	0.05	0.04
饶培裴	2	33	0	0	11.6	33.5	2.29	15.9	0.02	5.1	4.48	141	266	2.36	2.24	0.36	0.11	0.04
陈丽娟	2	33	0	0	10.2	27.9	2.16	16.7	0.03	4.8	4.02	124	262	2.67	1.77	0.35	0	0
崔静然	2	33	1	0	10.1	29.3	3.21	13.8	0.079	6.7	4.33	125	285	4.19	1.94	0.48	0.05	0.04
郝玉乐	2	33	0	0	10	37.3	2.84	12.2	0.078	6.1	4.36	112	185	3.8	1.9	0.32	0.05	0.04
蔡红奎	1	33	0	0	9.2	36.1	2.89	12.7	0.04	4.5	4.36	138	148	2.4	1.3	0.71	0.08	0.01
马文博	1	34	0	0	11.2	33	2.21	14.9	0.042	6.9	4.22	138	154	3.9	2.35	0.39	0.22	0.04
杨玉光	1	34	0	0	10.6	28.1	2.45	14.8	0.0281	5.66	4.47	136	216	3.65	1.44	0.45	0.1	0.02
肖丹	2	35	0	0	9.4	35.7	2.23	16.1	0.03	5.84	3.65	107	249	2.37	2.58	0.4	0.44	0.05
陈晓杰	1	35	0	0	10.6	36.4	2.21	16.1	0.05	4.1	5.28	172	169	1.48	2.16	0.32	0.12	0.02
马勇	1	35	0	0	10.2	30.5	3.03	14.1	0.088	7	5.05	156	269	4.6	1.86	0.42	0.08	0.04
秦志明	1	36	1	0	10.1	32.9	2.95	15.2	0.062	7.1	4.66	141	123	4.06	2.39	0.46	0.15	0.04
赵玉珍	2	37	0	0	8.8	28.9	3.29	15.3	0.04	6.7	4.31	136	259	4.48	1.86	0.31	0.04	0.01
唐永强	1	37	0	0	10.4	34.4	2.45	16.6	0.06	6.4	4.57	147	190	3.69	1.94	0.46	0.27	0.04
马玉飞	1	37	0	0	11.1	31.9	2.94	14.8	0.033	6.8	4.68	149	292	3.2	2.8	0.3	0.41	0.06
史宁宁	2	39	0	0	10.9	29.9	2.46	15.1	0.04	4.87	4.26	134	274	2.7	1.76	0.26	0.11	0.03
马为民	1	40	0	1	10.9	39.6	2.6	14.6	0.04	6.45	5.43	166	209	3.85	1.98	0.48	0.07	0.06
申永涛	1	40	0	0	11.6	31.8	2.29	15.8	0.07	8.17	4.97	145.1	234	5.06	1.9	0.75	0.42	0.04
李军营	1	40	0	0	9.3	30.7	2.02	14.5	0.05	6.8	4.5	138	246	3.3	2.6	0.67	0.29	0.04
张森	1	40	0	0	10.4	32.3	2.42	16	0.08	5.1	4.51	145	172	3.1	1.42	0.43	0.14	0.01
符杰	1	40	0	0	10.8	31.6	2.94	13.6	0.034	7.7	6.12	134	295	5.64	1.09	0.82	0.11	0.05
许凤新	1	42	0	0	9.7	35	2.29	14.7	0.081	4.6	4.37	129	263	3	1.2	0.29	0.1	0.03
周丹	2	42	0	0	10.5	27.7	2.23	15.6	0.138	3.6	3.73	97	186	1.98	0.99	0.6	0.01	0.02
王海昌	1	43	0	0	9.9	38	2.17	13.3	0.039	4.9	4.92	157	153	2.9	1.4	0.33	0.19	0.03
邓学丽	2	44	0	0	9.8	32.4	3.01	13.1	0.06	7.6	3.95	131	323	5	2.19	0.3	0.08	0.03
张保玉	1	44	0	0	11.8	29.8	2.97	14.1	0.1	5.46	4.71	144	214	2.75	2.21	0.32	0.14	0.04
李建设	1	44	0	0	10.8	28.6	2.19	14.8	0.113	5.9	4.69	146	270	3.36	1.92	0.48	0.09	0.04
张连科	1	46	0	0	10.7	31.2	2.78	15.3	0.09	4.1	4	131	172	2.01	1.611	0.37	0.07	0.04
马鸿	1	47	0	0	9.8	42.6	2.87	14.8	0.02	4.5	4.93	155	175	2.58	1.32	0.4	0.17	0.03
赵芬英	2	47	0	0	10.2	30.5	2.39	16.7	0.028	6.3	4.19	132	286	4.6	1.3	0.35	0.06	0.03
徐建昌	1	47	0	0	10.7	36	2.25	14.8	0.2	4.7	4.57	135	288	2.3	2	0.36	0.08	0.03
单小变	2	47	0	0	10.4	32.5	2.13	15.4	0.01	4.8	4.03	128	218	2.68	1.68	0.39	0.03	0.02
郭彩娥	2	47	0	0	10.1	28.9	3.41	13.2	0.101	4.13	4.4	138	181	2.3	1.35	0.31	0.15	0.02
赵焕芝	2	47	0	0	11	29.7	2.61	16.2	0.055	4.9	4.16	122	242	2.39	1.94	0.5	0.05	0.02
丁改亮	1	47	0	0	10.3	28.2	2.85	14	0.037	6.3	4.75	136	234	3.4	2.3	0.5	0.04	0.01
张训全	1	48	0	0	11	30.6	3.09	14.6	0.06	6.54	5.04	141.1	225	3.98	1.94	0.49	0.09	0.05
郝红杰	1	48	0	0	10.2	29.6	2.11	15.3	0.536	5.3	4.49	146	310	3.16	1.4	0.55	0.14	0.06
查秋果	2	48	0	0	10.7	28.7	2.29	13.9	0.064	8	4	115	225	5.1	2.2	0.48	0.15	0.15
吴东升	1	50	1	0	10.2	26.5	2.31	17.3	0.06	7.32	4.27	144	236	4.73	2.03	0.42	0.13	0.02
徐贤国	1	50	0	0	9.8	30.6	2.78	15.7	0.05	4.63	4.75	151.1	228	2.56	1.52	0.39	0.12	0.05
樊建军	1	50	0	0	10.3	26.1	3.34	14.8	0.211	8	4.59	138	281	4.86	2.42	0.48	0.18	0.06
李红奇	1	50	0	0	8.7	30.1	2.12	14.6	0.043	9	4.76	144	263	5.7	2.4	0.52	0.29	0.05
徐英	2	51	0	0	10.2	27.7	2.63	15.2	0.035	4.7	4.97	149	257	2.53	1.82	0.3	0.04	0.02
张建民	1	51	1	1	8.8	26.7	1.96	12.9	0.042	7.1	5.11	148	193	4.8	1.7	0.37	0.21	0.03
刘秋峡	1	51	0	0	10	29.2	2.63	15.8	0.07	5.9	4.57	145	211	3.37	1.8	0.6	0.1	0.03
夏艳勤	2	52	1	0	10.5	30.9	3.22	14.6	0.06	7.42	3.98	131	190	4.59	2.32	0.37	0.11	0.02
毛予	2	52	0	0	11.7	29.8	3.06	14.9	0.03	5	4.14	125	174	2.92	1.61	0.34	0.1	0.03
宋文倩	2	52	0	1	9.4	33.4	3.05	14.9	0.055	4.3	4.19	128	202	2.48	1.26	0.36	0.18	0.02
周天才	1	54	0	0	10.6	25.3	2.3	14.9	0.074	6.2	4.76	142	192	3.78	1.84	0.46	0.08	0.04
张奇	1	54	0	0	10	29.7	3.41	13.6	0.032	8.9	5.29	165	283	5.23	2.79	0.65	0.17	0.06
李存福	1	56	1	0	10.5	28.5	2.89	13.8	0.085	9.4	4.3	141	223	5.82	2.82	0.68	0.04	0.05
李影	2	57	0	0	10.1	25.2	3.46	14.8	0.15	4.76	4.44	137	139	2.78	1.59	0.25	0.13	0.02
薛平	2	57	0	0	9.5	33.5	2.39	15.3	0.14	4.98	4.53	130	290	2.95	1.49	0.41	0.11	0.02
陈桂云	2	57	0	0	10.1	33.4	3.21	14.8	0.07	6.45	4.68	140	245	2.81	3.07	0.41	0.15	0.02
皇甫泽顺	1	57	0	0	9.7	38	2.94	11.4	0.015	5.2	4.31	129	165	2.5	2	0.59	0.07	0.02
侯汉成	1	61	1	0	10.2	28.2	2.87	14.7	0.03	5.8	4.45	138	177	3.92	1.2	0.34	0.3	0.03
熊兰芹	2	63	0	0	10.4	25.8	1.87	16.8	0.08	5.42	4.17	125	217	3.71	1.33	0.32	0.04	0.01
孙吉祥	1	70	1	0	11	33.4	2.5	15.4	0.05	5.2	4.46	140	215	3.3	1.29	0.45	0.13	0.03
庞永福	1	70	0	0	10.6	24.6	2.19	15.6	0.121	6.5	3.99	125	203	4.46	1.51	0.38	0.11	0.11
陈化芝	1	74	0	0	10.1	32.1	3.03	14.7	0.129	4.5	5.4	166	144	3	1	0.3	0.14	0.03
